# Supplementary material for: A task-experienced partner does not help dogs be as successful as wolves in a cooperative string-pulling task
Source: Sci Rep. 2018 Oct 30;8:16049. doi: 10.1038/s41598-018-33771-7 (PMC6207655; doi:10.1038/s41598-018-33771-7)
Supplement: Supplementary file 1 — Dataset 1 [file 41598_2018_33771_MOESM1_ESM.xlsx]

## Sheet: dogwolfsummary
dyad	species	rank_distance	affiliation_score	experience	tot_trials	success	perc_success
ama-ken	wolf	0.428571	1.08	Inexperienced	32	1	3.125
ger-ama	wolf	4.28571	3.45	Inexperienced	37	0	0
ger-ken	wolf	4.71429	0.5	Inexperienced	36	0	0
kas_shi	wolf	20	0.752412	Inexperienced	45	25	55.5556
nan_una	wolf	2	0.730769	Inexperienced	48	3	6.25
tal_chi	wolf	5.90909	2	Inexperienced	34	3	8.82353
wam_yuk	wolf	3	0.91	Inexperienced	40	2	5
chi_shi	wolf	5	1.22968	Mixed	36	32	88.8889
kas_tal	wolf	9	1.37419	Mixed	36	34	94.4444
tal_shi	wolf	10.9	0.409556	Mixed	36	10	27.7778
kas_ara	wolf	5.9	1.08904	Mixed	36	31	86.1111
kas_chi	wolf	15	0.58	Mixed	36	7	19.4444
meru-hiari	dog	4.124	1e-08	Mixed	36	5	13.8889
meru-imara	dog	3.75	0.631579	Mixed	36	2	5.55556
nuru-pepeo	dog	9.40776	1.60345	Mixed	37	24	64.8649
panya-pepeo	dog	6.08012	1.85366	Mixed	36	8	22.2222
nuru-panya	dog	15.4879	0.432	Mixed	37	1	2.7027
enzi-pepeo	dog	4.82878	1.60976	Mixed	18	1	5.55556
maish-bint	dog	na	2.483	Inexperienced	32	0	0
asali-bora	dog	1.75385	1.45455	Inexperienced	38	0	0
meru-nia	dog	0.884615	0.428571	Inexperienced	33	0	0
nuru-zuri	dog	2.83961	1.21111	Inexperienced	32	0	0
layla-zuri	dog	6.00605	1.92857	Inexperienced	36	0	0
nuru-layla	dog	3.16644	1.34444	Inexperienced	42	0	0
imara-hiari	dog	0.375	3	Inexperienced	36	1	2.77778
sahibu-gombo	dog	2.42141	2.17143	Inexperienced	9	0	0

## Sheet: dogdata_success
pack	dyad	species	aff_score	rank_distance	condition	dyad_type	experienced_partner	redate	test_session	N_of_trials	success
maisha	maish-bint	dog	2.483	na	single_spont	inexperienced	na	2014_06_04	1	6	0
maisha	maish-bint	dog	2.483	na	single_spont	inexperienced	na	2014_06_07	2	6	0
maisha	maish-bint	dog	2.483	na	single_spont	inexperienced	na	2014_06_19	3	2	0
maisha	maish-bint	dog	2.483	na	single_spont	inexperienced	na	2014_06_22	4	2	0
maisha	maish-bint	dog	2.483	na	single_spont	inexperienced	na	2014_06_25	5	2	0
maisha	maish-bint	dog	2.483	na	single_spont	inexperienced	na	2014_06_29	6	2	0
maisha	maish-bint	dog	2.483	na	single_spont	inexperienced	na	2014_07_01	7	6	0
maisha	maish-bint	dog	2.483	na	single_spont	inexperienced	na	2014_07_06	8	6	0
asali	asali-bora	dog	1.45455	1.75385	single_spont	inexperienced	na	2014_06_04	1	6	0
asali	asali-bora	dog	1.45455	1.75385	single_spont	inexperienced	na	2014_06_07	2	6	0
asali	asali-bora	dog	1.45455	1.75385	single_spont	inexperienced	na	2014_06_19	3	2	0
asali	asali-bora	dog	1.45455	1.75385	single_spont	inexperienced	na	2014_06_22	4	5	0
asali	asali-bora	dog	1.45455	1.75385	single_spont	inexperienced	na	2014_06_25	5	2	0
asali	asali-bora	dog	1.45455	1.75385	single_spont	inexperienced	na	2014_06_29	6	5	0
asali	asali-bora	dog	1.45455	1.75385	single_spont	inexperienced	na	2014_07_01	7	6	0
asali	asali-bora	dog	1.45455	1.75385	single_spont	inexperienced	na	2014_07_06	8	6	0
meru	meru-nia	dog	0.428571	0.884615	single_spont	inexperienced	na	2014_06_05	1	6	0
meru	meru-nia	dog	0.428571	0.884615	single_spont	inexperienced	na	2014_06_11	2	6	0
meru	meru-nia	dog	0.428571	0.884615	single_spont	inexperienced	na	2014_06_19	3	3	0
meru	meru-nia	dog	0.428571	0.884615	single_spont	inexperienced	na	2014_06_22	4	2	0
meru	meru-nia	dog	0.428571	0.884615	single_spont	inexperienced	na	2014_06_25	5	2	0
meru	meru-nia	dog	0.428571	0.884615	single_spont	inexperienced	na	2014_06_29	6	2	0
meru	meru-nia	dog	0.428571	0.884615	single_spont	inexperienced	na	2014_07_01	7	6	0
meru	meru-nia	dog	0.428571	0.884615	single_spont	inexperienced	na	2014_07_06	8	6	0
nuru	nuru-zuri	dog	1.21111	2.83961	single_spont	inexperienced	na	2014_06_05	1	6	0
nuru	nuru-zuri	dog	1.21111	2.83961	single_spont	inexperienced	na	2014_06_09	2	6	0
nuru	nuru-zuri	dog	1.21111	2.83961	single_spont	inexperienced	na	2014_06_20	3	2	0
nuru	nuru-zuri	dog	1.21111	2.83961	single_spont	inexperienced	na	2014_06_22	4	2	0
nuru	nuru-zuri	dog	1.21111	2.83961	single_spont	inexperienced	na	2014_06_25	5	2	0
nuru	nuru-zuri	dog	1.21111	2.83961	single_spont	inexperienced	na	2014_06_29	6	2	0
nuru	nuru-zuri	dog	1.21111	2.83961	single_spont	inexperienced	na	2014_07_01	7	6	0
nuru	nuru-zuri	dog	1.21111	2.83961	single_spont	inexperienced	na	2014_07_06	8	6	0
nuru	layla-zuri	dog	1.92857	6.00605	single_spont	inexperienced	na	2014_07_10	1	6	0
nuru	layla-zuri	dog	1.92857	6.00605	single_spont	inexperienced	na	2014_07_12	2	6	0
nuru	layla-zuri	dog	1.92857	6.00605	single_spont	inexperienced	na	2014_07_16	3	4	0
nuru	layla-zuri	dog	1.92857	6.00605	single_spont	inexperienced	na	2014_07_23	4	2	0
nuru	layla-zuri	dog	1.92857	6.00605	single_spont	inexperienced	na	2014_07_26	5	2	0
nuru	layla-zuri	dog	1.92857	6.00605	single_spont	inexperienced	na	2014_07_31	6	4	0
nuru	layla-zuri	dog	1.92857	6.00605	single_spont	inexperienced	na	2014_08_02	7	6	0
nuru	layla-zuri	dog	1.92857	6.00605	single_spont	inexperienced	na	2014_08_03	8	6	0
nuru	nuru-layla	dog	1.34444	3.16644	single_spont	inexperienced	na	2014_08_20	1	6	0
nuru	nuru-layla	dog	1.34444	3.16644	single_spont	inexperienced	na	2014_08_25	2	6	0
nuru	nuru-layla	dog	1.34444	3.16644	single_spont	inexperienced	na	2014_08_29	3	2	0
nuru	nuru-layla	dog	1.34444	3.16644	single_spont	inexperienced	na	2014_09_04	4	4	0
nuru	nuru-layla	dog	1.34444	3.16644	single_spont	inexperienced	na	2014_09_05	5	6	0
nuru	nuru-layla	dog	1.34444	3.16644	single_spont	inexperienced	na	2014_09_08	6	4	0
nuru	nuru-layla	dog	1.34444	3.16644	single_spont	inexperienced	na	2014_09_15	7	6	0
nuru	nuru-layla	dog	1.34444	3.16644	single_spont	inexperienced	na	2014_09_16	8	6	0
meru	meru-hiari	dog	1e-05	4.124	experienced_partner	mixed	meru	2016_02_08	1	6	1
meru	meru-hiari	dog	1e-05	4.124	experienced_partner	mixed	meru	2016_02_17	2	6	2
meru	meru-hiari	dog	1e-05	4.124	experienced_partner	mixed	meru	2016_02_19	3	6	0
meru	meru-hiari	dog	1e-05	4.124	experienced_partner	mixed	meru	2016_02_24	4	6	1
meru	meru-hiari	dog	1e-05	4.124	experienced_partner	mixed	meru	2016_02_26	5	6	1
meru	meru-hiari	dog	1e-05	4.124	experienced_partner	mixed	meru	2016_02_29	6	6	0
meru	meru-imara	dog	0.631579	3.75	experienced_partner	mixed	meru	2016_03_03	1	6	0
meru	meru-imara	dog	0.631579	3.75	experienced_partner	mixed	meru	2016_03_04	2	6	0
meru	meru-imara	dog	0.631579	3.75	experienced_partner	mixed	meru	2016_03_15	3	6	0
meru	meru-imara	dog	0.631579	3.75	experienced_partner	mixed	meru	2016_03_16	4	6	0
meru	meru-imara	dog	0.631579	3.75	experienced_partner	mixed	meru	2016_03_17	5	6	1
meru	meru-imara	dog	0.631579	3.75	experienced_partner	mixed	meru	2016_03_18	6	6	1
meru	imara-hiari	dog	3	0.375	single_spont	inexperienced	na	2016_03_22	1	6	0
meru	imara-hiari	dog	3	0.375	single_spont	inexperienced	na	2016_03_25	2	6	0
meru	imara-hiari	dog	3	0.375	single_spont	inexperienced	na	2016_04_15	3	6	0
meru	imara-hiari	dog	3	0.375	single_spont	inexperienced	na	2016_04_19	4	6	1
meru	imara-hiari	dog	3	0.375	single_spont	inexperienced	na	2016_04_22	5	6	0
meru	imara-hiari	dog	3	0.375	single_spont	inexperienced	na	2016_04_23	6	6	0
nuru	nuru-pepeo	dog	1.60345	9.40776	experienced_partner	mixed	nuru	2016_02_04	1	6	1
nuru	nuru-pepeo	dog	1.60345	9.40776	experienced_partner	mixed	nuru	2016_02_05	2	7	5
nuru	nuru-pepeo	dog	1.60345	9.40776	experienced_partner	mixed	nuru	2016_02_09	3	6	3
nuru	nuru-pepeo	dog	1.60345	9.40776	experienced_partner	mixed	nuru	2016_02_11	4	6	4
nuru	nuru-pepeo	dog	1.60345	9.40776	experienced_partner	mixed	nuru	2016_02_19	5	6	5
nuru	nuru-pepeo	dog	1.60345	9.40776	experienced_partner	mixed	nuru	2016_02_21	6	6	6
nuru	panya-pepeo	dog	1.85366	6.08012	experienced_partner	mixed	pepeo	2016_03_21	1	6	2
nuru	panya-pepeo	dog	1.85366	6.08012	experienced_partner	mixed	pepeo	2016_03_22	2	6	1
nuru	panya-pepeo	dog	1.85366	6.08012	experienced_partner	mixed	pepeo	2016_03_25	3	6	0
nuru	panya-pepeo	dog	1.85366	6.08012	experienced_partner	mixed	pepeo	2016_03_29	4	6	1
nuru	panya-pepeo	dog	1.85366	6.08012	experienced_partner	mixed	pepeo	2016_04_01	5	6	0
nuru	panya-pepeo	dog	1.85366	6.08012	experienced_partner	mixed	pepeo	2016_04_02	6	6	4
nuru	nuru-panya	dog	0.432	15.4879	experienced_partner	mixed	nuru	2016_01_28	1	7	1
nuru	nuru-panya	dog	0.432	15.4879	experienced_partner	mixed	nuru	2016_04_04	2	6	0
nuru	nuru-panya	dog	0.432	15.4879	experienced_partner	mixed	nuru	2016_04_05	3	6	0
nuru	nuru-panya	dog	0.432	15.4879	experienced_partner	mixed	nuru	2016_04_12	4	6	0
nuru	nuru-panya	dog	0.432	15.4879	experienced_partner	mixed	nuru	2016_05_06	5	6	0
nuru	nuru-panya	dog	0.432	15.4879	experienced_partner	mixed	nuru	2016_05_07	6	6	0
nuru	enzi-pepeo	dog	1.60976	4.82878	experienced_partner	mixed	pepeo	2016_04_04	1	6	1
nuru	enzi-pepeo	dog	1.60976	4.82878	experienced_partner	mixed	pepeo	2016_04_05	2	6	0
nuru	enzi-pepeo	dog	1.60976	4.82878	experienced_partner	mixed	pepeo	2016_04_06	3	6	0
nia	sahibu-gombo	dog	2.17143	2.42141	single_spont	inexperienced	na	2016_05_05	1	6	0
nia	sahibu-gombo	dog	2.17143	2.42141	single_spont	inexperienced	na	2016_05_06	2	3	0

## Sheet: wolfdata_success
pack	dyad	species	aff_score	rank_distance	condition	dyad_type	experienced_partner	redate	test_session	N_of_trials	success
black	kas-shi	wolf	0.752412	20	single_spont	inexperienced	NA	2014_05_30	1	6	3
black	kas-shi	wolf	0.752412	20	single_spont	inexperienced	NA	2014_06_05	2	6	0
black	kas-shi	wolf	0.752412	20	single_spont	inexperienced	NA	2014_06_18	3	2	0
black	kas-shi	wolf	0.752412	20	single_spont	inexperienced	NA	2014_06_20	4	7	4
black	kas-shi	wolf	0.752412	20	single_spont	inexperienced	NA	2014_06_23	5	6	4
black	kas-shi	wolf	0.752412	20	single_spont	inexperienced	NA	2014_06_27	6	6	4
black	kas-tal	wolf	1.37419	9	single_spont	mixed	Kaspar	2014_09_10	1	6	6
black	kas-tal	wolf	1.37419	9	single_spont	mixed	Kaspar	2014_09_18	2	6	5
black	kas-tal	wolf	1.37419	9	single_spont	mixed	Kaspar	2014_09_21	3	6	6
black	kas-tal	wolf	1.37419	9	single_spont	mixed	Kaspar	2014_09_24	4	6	5
black	kas-tal	wolf	1.37419	9	single_spont	mixed	Kaspar	2014_09_28	5	6	6
black	kas-tal	wolf	1.37419	9	single_spont	mixed	Kaspar	2014_10_01	6	6	6
black	kas-ara	wolf	1.08904	5.9	single_spont	mixed	Kaspar	2014_12_10	1	6	5
black	kas-ara	wolf	1.08904	5.9	single_spont	mixed	Kaspar	2014_12_11	2	6	6
black	kas-ara	wolf	1.08904	5.9	single_spont	mixed	Kaspar	2014_12_17	3	6	5
black	kas-ara	wolf	1.08904	5.9	single_spont	mixed	Kaspar	2014_12_18	4	6	6
black	kas-ara	wolf	1.08904	5.9	single_spont	mixed	Kaspar	2015_01_08	5	6	5
black	kas-ara	wolf	1.08904	5.9	single_spont	mixed	Kaspar	2015_01_09	6	6	4
black	kas_chi	wolf	0.58	15	single_spont	mixed	Kaspar	2015_06_06	1	6	0
black	kas_chi	wolf	0.58	15	single_spont	mixed	Kaspar	2015_06_12	2	6	0
black	kas_chi	wolf	0.58	15	single_spont	mixed	Kaspar	2015_06_13	3	6	1
black	kas_chi	wolf	0.58	15	single_spont	mixed	Kaspar	2015_06_14	4	6	2
black	kas_chi	wolf	0.58	15	single_spont	mixed	Kaspar	2015_06_20	5	6	2
black	kas_chi	wolf	0.58	15	single_spont	mixed	Kaspar	2015_06_22	6	6	2
black	chi-shi	wolf	1.22968	5	single_spont	inexperienced	NA	2014_12_10	1	6	1
black	chi-shi	wolf	1.22968	5	single_spont	inexperienced	NA	2014_12_11	2	6	0
black	chi-shi	wolf	1.22968	5	single_spont	inexperienced	NA	2014_12_17	3	6	0
black	chi-shi	wolf	1.22968	5	single_spont	inexperienced	NA	2015_01_08	4	6	1
black	chi-shi	wolf	1.22968	5	single_spont	inexperienced	NA	2015_01_09	5	6	0
black	chi-shi	wolf	1.22968	5	single_spont	inexperienced	NA	2015_01_15	6	7	1
black	chi-shi	wolf	1.22968	5	single_retesting	mixed	Chitto	2015_07_18	1	6	3
black	chi-shi	wolf	1.22968	5	single_retesting	mixed	Chitto	2015_07_19	2	6	5
black	chi-shi	wolf	1.22968	5	single_retesting	mixed	Chitto	2015_07_24	3	6	6
black	chi-shi	wolf	1.22968	5	single_retesting	mixed	Chitto	2015_07_26	4	6	6
black	chi-shi	wolf	1.22968	5	single_retesting	mixed	Chitto	2015_07_29	5	6	6
black	chi-shi	wolf	1.22968	5	single_retesting	mixed	Chitto	2015_07_30	6	6	6
black	tal-shi	wolf	0.409556	10.9	single_spont	mixed	tala	2015_03_26	1	6	0
black	tal-shi	wolf	0.409556	10.9	single_spont	mixed	tala	2015_03_29	2	6	1
black	tal-shi	wolf	0.409556	10.9	single_spont	mixed	tala	2015_03_30	3	6	1
black	tal-shi	wolf	0.409556	10.9	single_spont	mixed	tala	2015_04_02	4	6	1
black	tal-shi	wolf	0.409556	10.9	single_spont	mixed	tala	2015_04_10	5	6	2
black	tal-shi	wolf	0.409556	10.9	single_spont	mixed	tala	2015_04_12	6	6	5
black	tal-chi	wolf	2	5.90909	single_spont	inexperienced	NA	2014_05_30	1	6	0
black	tal-chi	wolf	2	5.90909	single_spont	inexperienced	NA	2014_06_05	2	6	0
black	tal-chi	wolf	2	5.90909	single_spont	inexperienced	NA	2014_06_19_21	3	4	0
black	tal-chi	wolf	2	5.90909	single_spont	inexperienced	NA	2014_07_28	4	6	2
black	tal-chi	wolf	2	5.90909	single_spont	inexperienced	NA	2014_07_30	5	6	0
black	tal-chi	wolf	2	5.90909	single_spont	inexperienced	NA	2014_08_02	6	6	1
gero1	ama_ken	wolf	1.08	0.428571	single_spont	inexperienced	NA	2014_07_12	1	6	0
gero1	ama_ken	wolf	1.08	0.428571	single_spont	inexperienced	NA	2014_07_16	2	6	0
gero1	ama_ken	wolf	1.08	0.428571	single_spont	inexperienced	NA	2014_07_17	3	6	0
gero1	ama_ken	wolf	1.08	0.428571	single_spont	inexperienced	NA	2014_07_26	4	2	0
gero1	ama_ken	wolf	1.08	0.428571	single_spont	inexperienced	NA	2014_09_04	5	6	0
gero1	ama_ken	wolf	1.08	0.428571	single_spont	inexperienced	NA	2014_09_05	6	6	1
gero1	ger-ama	wolf	3.45	4.28571	single_spont	inexperienced	NA	2014_06_05	1	6	0
gero1	ger-ama	wolf	3.45	4.28571	single_spont	inexperienced	NA	2014_06_10	2	6	0
gero1	ger-ama	wolf	3.45	4.28571	single_spont	inexperienced	NA	2014_06_19	3	6	0
gero1	ger-ama	wolf	3.45	4.28571	single_spont	inexperienced	NA	2014_06_22	4	6	0
gero1	ger-ama	wolf	3.45	4.28571	single_spont	inexperienced	NA	2014_06_23	5	7	0
gero1	ger-ama	wolf	3.45	4.28571	single_spont	inexperienced	NA	2014_06_27	6	6	0
gero1	ger-ken	wolf	3.45	4.28571	single_spont	inexperienced	NA	2014_09_08	1	6	0
gero1	ger-ken	wolf	3.45	4.28571	single_spont	inexperienced	NA	2014_09_15	2	6	0
gero1	ger-ken	wolf	3.45	4.28571	single_spont	inexperienced	NA	2014_09_25	3	6	0
gero1	ger-ken	wolf	3.45	4.28571	single_spont	inexperienced	NA	2014_09_28	4	6	0
gero1	ger-ken	wolf	3.45	4.28571	single_spont	inexperienced	NA	2014_09_29	5	6	0
gero1	ger-ken	wolf	3.45	4.28571	single_spont	inexperienced	NA	2014_09_30	6	6	0
nanuk	nan-una	wolf	0.730769	2	single_spont	inexperienced	NA	2014_06_28	1	6	0
nanuk	nan-una	wolf	0.730769	2	single_spont	inexperienced	NA	2014_08_10	2	6	0
nanuk	nan-una	wolf	0.730769	2	single_spont	inexperienced	NA	2014_08_20	3	6	1
nanuk	nan-una	wolf	0.730769	2	single_spont	inexperienced	NA	2014_08_29	4	6	0
nanuk	nan-una	wolf	0.730769	2	single_spont	inexperienced	NA	2014_09_04	5	6	0
nanuk	nan-una	wolf	0.730769	2	single_spont	inexperienced	NA	2014_09_08	6	6	0
nanuk	nan-una	wolf	0.730769	2	single_spont	inexperienced	NA	2014_09_21	7	6	1
nanuk	nan-una	wolf	0.730769	2	single_spont	inexperienced	NA	2014_09_28	8	6	1
wamblee	wam-yuk	wolf	0.91	3	single_spont	inexperienced	NA	2014_08_07_31_0906	1	6	0
wamblee	wam-yuk	wolf	0.91	3	single_spont	inexperienced	NA	2014_09_07_10	2	6	0
wamblee	wam-yuk	wolf	0.91	3	single_spont	inexperienced	NA	2014_09_18	3	6	1
wamblee	wam-yuk	wolf	0.91	3	single_spont	inexperienced	NA	2014_09_25	4	3	0
wamblee	wam-yuk	wolf	0.91	3	single_spont	inexperienced	NA	2014_10_05_08	5	6	1
wamblee	wam-yuk	wolf	0.91	3	single_spont	inexperienced	NA	2014_10_15	6	6	0
wamblee	wam-yuk	wolf	0.91	3	single_spont	inexperienced	NA	2014_10_22	7	7	0

## Sheet: wolfdog_behavsession1
species	INDIV_A	INDIV_B	dyad	dyad_type	Session	Trial	experienced_partner	success	Dur_both1bl_nothing	Dur_both1bl_Aactive	Dur_both1bl_Bactive	Dur_both1bl_bothactive	Dur_both1bl_all	Total_Time	proportion_both1bl_bothactive
dog	meru	hiari	meruhiari	mixexperienced	1	1	A	0	0.8	1.6	0.6	1.2	4.2	12.2	0.0983607
dog	meru	hiari	meruhiari	mixexperienced	1	2	A	0	1.6	2.6	0	0	4.2	16	0
dog	meru	hiari	meruhiari	mixexperienced	1	3	A	1	1.6	1.8	0.6	0.6	4.6	12.6	0.047619
dog	meru	hiari	meruhiari	mixexperienced	1	4	A	0	0	1.2	0	0	1.2	7.8	0
dog	meru	hiari	meruhiari	mixexperienced	1	5	A	0	0	0.6	0	0	0.6	7.6	0
dog	meru	hiari	meruhiari	mixexperienced	1	6	A	0	0	0	0	0	0	9.4	0
dog	meru	imara	meruimara	mixexperienced	1	1	A	0	13.8	4.4	0	0	18.2	8.4	0
dog	meru	imara	meruimara	mixexperienced	1	2	A	0	0	2.4	0	0	2.4	11	0
dog	meru	imara	meruimara	mixexperienced	1	3	A	0	0	0	0	0	0	13.6	0
dog	meru	imara	meruimara	mixexperienced	1	4	A	0	0	0	0	0	0	15	0
dog	meru	imara	meruimara	mixexperienced	1	5	A	0	19.8	5.6	0	0.4	25.8	15.8	0.0253165
dog	meru	imara	meruimara	mixexperienced	1	6	A	0	10.6	4.6	0	0	15.2	17	0
dog	nuru	pepeo	nurupepeo	mixexperienced	1	1	A	0	2.2	3.4	3.4	3.2	12.2	16.2	0.197531
dog	nuru	pepeo	nurupepeo	mixexperienced	1	2	A	0	1.8	2.6	0.6	6.6	11.6	18.4	0.358696
dog	nuru	pepeo	nurupepeo	mixexperienced	1	3	A	1	0.4	0.4	0	4.2	5	18	0.233333
dog	nuru	pepeo	nurupepeo	mixexperienced	1	4	A	0	0	0.6	4	2.2	6.8	12.4	0.177419
dog	nuru	pepeo	nurupepeo	mixexperienced	1	5	A	0	0.6	0	7	6.8	14.4	17.8	0.382022
dog	nuru	pepeo	nurupepeo	mixexperienced	1	6	A	0	8.2	30	5.6	5	48.8	14.4	0.347222
dog	nuru	panya	nurupanya	mixexperienced	1	1	A	1	0.2	1	0	2.2	3.4	17.8	0.123596
dog	nuru	panya	nurupanya	mixexperienced	1	2	A	0	0.4	1.2	0	0	1.6	10	0
dog	nuru	panya	nurupanya	mixexperienced	1	3	A	0	0.8	2.4	0	0	3.2	9.6	0
dog	nuru	panya	nurupanya	mixexperienced	1	4	A	0	1.8	2.2	0	0	4	11.8	0
dog	nuru	panya	nurupanya	mixexperienced	1	5	A	0	0.2	3	1	0.6	4.8	12	0.05
dog	nuru	panya	nurupanya	mixexperienced	1	6	A	0	2	3.2	0.6	3.2	9	23.2	0.137931
dog	pepeo	panya	panyapepeo	mixexperienced	1	1	A	1	1	0.2	0.4	0.2	1.8	6.2	0.0322581
dog	pepeo	panya	panyapepeo	mixexperienced	1	2	A	0	1.2	2.6	0.2	0	4	10.6	0
dog	pepeo	panya	panyapepeo	mixexperienced	1	3	A	0	1	1.2	0	0	2.2	46	0
dog	pepeo	panya	panyapepeo	mixexperienced	1	4	A	1	9.2	2.8	0.8	0	12.8	28.4	0
dog	pepeo	panya	panyapepeo	mixexperienced	1	5	A	1	7	4	2.6	4.6	18.2	37	0.124324
dog	pepeo	panya	panyapepeo	mixexperienced	1	6	A	0	8.6	2.8	1	0.4	12.8	25	0.016
dog	pepeo	enzi	enzipepeo	mixexperienced	1	1	A	0	3.2	0.2	3.6	0.8	7.8	19.4	0.0412371
dog	pepeo	enzi	enzipepeo	mixexperienced	1	2	A	1	3.6	1.6	1.2	0.4	6.8	25.4	0.015748
dog	pepeo	enzi	enzipepeo	mixexperienced	1	3	A	0	5	2	1	0	8	16.4	0
dog	pepeo	enzi	enzipepeo	mixexperienced	1	4	A	0	6.2	1.4	0	0	7.6	15.4	0
dog	pepeo	enzi	enzipepeo	mixexperienced	1	5	A	0	7	2.6	1.6	0	11.2	22.2	0
dog	pepeo	enzi	enzipepeo	mixexperienced	1	6	A	0	2.2	0	0	0	2.2	45.2	0
wolf	kaspar	tala	kaspartala	mixexperienced	1	1	A	1	6.8	2.6	0	0	6.8	17.6	0
wolf	kaspar	tala	kaspartala	mixexperienced	1	2	A	1	0.4	0.4	0	0.2	0.4	7.6	0.0263158
wolf	kaspar	tala	kaspartala	mixexperienced	1	3	A	1	2.6	3	4	1.4	6.6	23.2	0.0603448
wolf	kaspar	tala	kaspartala	mixexperienced	1	4	A	1	1.2	0.2	1.6	2.4	2.8	15.6	0.153846
wolf	kaspar	tala	kaspartala	mixexperienced	1	5	A	1	0	0	0.2	0.2	0.2	7.8	0.025641
wolf	kaspar	tala	kaspartala	mixexperienced	1	6	A	1	0.2	0.2	0	0.4	0.2	6	0.0666667
wolf	tala	shima	talashima	mixexperienced	1	1	A	0	0	0	0	0	0	7.4	0
wolf	tala	shima	talashima	mixexperienced	1	2	A	0	0	0	0	0	0	12.8	0
wolf	tala	shima	talashima	mixexperienced	1	3	A	0	0	0	0	0	0	12	0
wolf	tala	shima	talashima	mixexperienced	1	4	A	0	0	0	0	0	0	12.8	0
wolf	tala	shima	talashima	mixexperienced	1	5	A	0	0	0	0	0	0	37.4	0
wolf	tala	shima	talashima	mixexperienced	1	6	A	0	0	0	0	0	0	29.4	0
wolf	kaspar	aragorn	kasparagorn	mixexperienced	1	1	A	1	0.8	1.6	0	0.4	0.8	9.8	0.0408163
wolf	kaspar	aragorn	kasparagorn	mixexperienced	1	2	A	0	0	0.8	0	0	0	6.8	0
wolf	kaspar	aragorn	kasparagorn	mixexperienced	1	3	A	1	1	0.6	1	0	2	10	0
wolf	kaspar	aragorn	kasparagorn	mixexperienced	1	4	A	1	0	0.6	0	0.6	0	12.2	0.0491803
wolf	kaspar	aragorn	kasparagorn	mixexperienced	1	5	A	1	0	0	1.8	0	1.8	9	0
wolf	kaspar	aragorn	kasparagorn	mixexperienced	1	6	A	1	0.8	0.8	1.2	0.8	2	11	0.0727273
wolf	kaspar	chitto	kasparchitto	mixexperienced	1	1	A	0	5	0	0.4	0	5.4	7.8	0
wolf	kaspar	chitto	kasparchitto	mixexperienced	1	2	A	0	0	0	0	0	0	10.8	0
wolf	kaspar	chitto	kasparchitto	mixexperienced	1	3	A	0	1.4	0	1	0	2.4	21.2	0
wolf	kaspar	chitto	kasparchitto	mixexperienced	1	4	A	0	12.8	0	1.6	0	14.4	64.8	0
wolf	kaspar	chitto	kasparchitto	mixexperienced	1	5	A	0	0	0	0	0	0	19.8	0
wolf	kaspar	chitto	kasparchitto	mixexperienced	1	6	A	0	0	0	0	0	0	79.8	0
wolf	chitto	shima	chittoshima	mixexperienced	1	1	A	0	0	0	0	0.6	0	16.6	0.0361446
wolf	chitto	shima	chittoshima	mixexperienced	1	2	A	0	0.2	0	0.2	0	0.4	31.6	0
wolf	chitto	shima	chittoshima	mixexperienced	1	3	A	0	0	0	0	0	0	70.6	0
wolf	chitto	shima	chittoshima	mixexperienced	1	4	A	1	0	0	0	0	0	78.6	0
wolf	chitto	shima	chittoshima	mixexperienced	1	5	A	1	0	0	0	0	0	23	0
wolf	chitto	shima	chittoshima	mixexperienced	1	6	A	1	0	0	0	0	0	44.8	0
